# Supplementary material for: Satellite DNA-containing gigantic introns in a unique gene expression program during Drosophila spermatogenesis
Source: PLoS Genet. 2019 May 9;15(5):e1008028. doi: 10.1371/journal.pgen.1008028 (PMC6508621; doi:10.1371/journal.pgen.1008028)
Supplement: S1 Dataset — (XLSX) [file pgen.1008028.s007.xlsx]

## Sheet: Sheet1
ct Values	Blanks Control							BlanksKG00804/Df
	Biological Replicate #1			Biological Replicate #2				Biological Replicate #1			Biological Replicate #2
	#1	#2	#3	#1	#2	#3		#1	#2	#3	#1	#2	#3	<-- Technical Replicates
Gapdh	19.8457	19.8978	19.8095	22.0975	22.1007	22.0693		19.5102	19.5189	19.417	21.2707	21.265	21.2884	<-- Note that kl-3 and kl-5 primers sets were run at the same time, therefore the GAPDH values are the same for both
Kl-3_early_normal_exons2-3	18.2166	18.2255	18.175	20.7848	20.9199	20.8178		19.5528	19.3679	19.4527	21.9239	21.8579	21.8048
Kl-3_early_large_exons1-2	19.1669	19.0014	19.1741	21.3847	21.3838	21.2783		20.8024	20.895	20.9288	22.6796	22.7238	22.7437
Kl-3_middle_normal_exons6-7	20.864	20.7377	20.8351	22.7625	22.7562	22.7892		24.3625	24.4149	23.998	26.8309	25.4858	25.6048
Kl-3_middle_large_exons5-6	22.5569	22.5618	22.6902	24.6185	24.5068	24.6241		26.3552	26.1346	26.4937	27.7102	27.8317	27.5666
Kl-3_late_normal_exons14-15	20.3214	20.3877	20.368	22.7192	22.7048	22.5998		25.8113	24.193	24.1812	25.9497	26.0683	25.7492
Kl-3_late_large_exons15-16	20.797	20.7682	20.7171	23.1235	23.0474	23.034		24.5645	24.4911	24.5994	26.5837	26.4555	26.5075
ddct	Blanks Control							BlanksKG00804/Df
	Biological Replicate #1			Biological Replicate #2				Biological Replicate #1			Biological Replicate #2
	#1	#2	#3	#1	#2	#3		#1	#2	#3	#1	#2	#3
Gapdh	0	0	0	0	0	0		0	0	0	0	0	0
Kl-3_early_normal_exons2-3	0	0	0	0	0	0		1.67169	1.52128	1.67018	1.96595	1.77378	1.76791
Kl-3_early_large_exons1-2	0	0	0	0	0	0		1.971	2.27249	2.14729	2.12174	2.17579	2.24632
Kl-3_middle_normal_exons6-7	0	0	0	0	0	0		3.83409	4.05613	3.55534	4.89518	3.5654	3.59647
Kl-3_middle_large_exons5-6	0	0	0	0	0	0		4.13373	3.95167	4.19604	3.91858	4.1606	3.72337
Kl-3_late_normal_exons14-15	0	0	0	0	0	0		5.82545	4.1842	4.20565	4.05738	4.19924	3.93024
Kl-3_late_large_exons15-16	0	0	0	0	0	0		4.10296	4.10177	4.27482	4.28704	4.24383	4.25435
	Blanks Control							BlanksKG00804/Df
	Average of ddct values							Average of ddct values
	Bio Rep #1	Bio Rep #2	Avg All Reps	SD Bio Reps				Bio Rep #1	Bio Rep #2	Avg All Reps	SD Bio Reps	Used values in red for all stats
Gapdh	0	0	0	0				0	0	0	0
Kl-3_early_normal_exons2-3	0	0	0	0				1.62105	1.83588	1.72846	0.15191
Kl-3_early_large_exons1-2	0	0	0	0				2.13026	2.18128	2.15577	0.0360808
Kl-3_middle_normal_exons6-7	0	0	0	0				3.81519	4.01902	3.9171	0.144129
Kl-3_middle_large_exons5-6	0	0	0	0				4.09381	3.93418	4.014	0.112874
Kl-3_late_normal_exons14-15	0	0	0	0				4.73843	4.06229	4.40036	0.478108
Kl-3_late_large_exons15-16	0	0	0	0				4.15985	4.26174	4.2108	0.0720484
	Blanks Control							BlanksKG00804/Df
	Fold Change							Average
	Bio Rep #1	Bio Rep #2	Avg All Reps	SD Bio Reps				Bio Rep #1	Bio Rep #2	Avg All Reps	SD Bio Reps	Used values in blue for graphs
Gapdh	1	1	1	0				1	1	1	0
Kl-3_early_normal_exons2-3	1	1	1	0				0.325099	0.28012	0.30261	0.0318048
Kl-3_early_large_exons1-2	1	1	1	0				0.228417	0.22048	0.224448	0.00561272
Kl-3_middle_normal_exons6-7	1	1	1	0				0.0710419	0.0616816	0.0663618	0.00661871
Kl-3_middle_large_exons5-6	1	1	1	0				0.0585653	0.0654174	0.0619913	0.00484515
Kl-3_late_normal_exons14-15	1	1	1	0				0.0374619	0.0598591	0.0486605	0.0158372
Kl-3_late_large_exons15-16	1	1	1	0				0.0559448	0.05213	0.0540374	0.00269751
	Exact P-values
Kl-3_early_normal_exons2-3	3.26903e-09
Kl-3_early_large_exons1-2	2.47531e-06
Kl-3_middle_normal_exons6-7	2.60415e-08
Kl-3_middle_large_exons5-6	7.63152e-08
Kl-3_late_normal_exons14-15	5.76898e-06
Kl-3_late_large_exons15-16	3.57074e-09
