# Supplementary material for: Satellite DNA-containing gigantic introns in a unique gene expression program during Drosophila spermatogenesis
Source: PLoS Genet. 2019 May 9;15(5):e1008028. doi: 10.1371/journal.pgen.1008028 (PMC6508621; doi:10.1371/journal.pgen.1008028)
Supplement: S2 Dataset — (XLSX) [file pgen.1008028.s008.xlsx]

## Sheet: Sheet1
ct Values	Blanks Control							BlanksKG00804/Df
	Biological Replicate #1			Biological Replicate #2				Biological Replicate #1			Biological Replicate #2
	#1	#2	#3	#1	#2	#3		#1	#2	#3	#1	#2	#3	<-- Technical Replicates
Gapdh	19.8457	19.8978	19.8095	22.0975	22.1007	22.0693		19.5102	19.5189	19.417	21.2707	21.265	21.2884	<-- Note that kl-3 and kl-5 primers sets were run at the same time, therefore the GAPDH values are the same for both
Kl-5_early_normal_exons7-8	19.7837	19.7523	19.6502	21.6903	21.6895	21.6903		20.3589	20.3378	20.3913	22.4041	22.3944	22.3058
Kl-5_early_large_exons1-2	19.7337	19.7506	19.6663	21.789	21.786	21.7424		20.2479	20.3241	20.4381	22.2237	22.1651	22.1877
Kl-5_middle_normal_exons10-11	20.7469	20.8286	20.717	22.7757	22.5986	22.5961		20.951	20.9545	21.1415	22.8267	22.7083	22.7934
Kl-5_middle_large_exons12-13	20.6566	20.4489	20.4341	22.6319	22.5692	22.5099		21.4247	21.5394	21.4762	23.0959	23.113	23.1054
Kl-5_late_normal_exons15-16	21.2914	21.1874	21.1898	23.5092	23.5142	23.661		22.0066	21.9442	21.8569	24.0774	24.1443	23.9933
Kl-5_late_large_exon16-17	21.4867	21.4235	21.4366	24.1217	24.1308	24.2442		22.3382	22.259	22.6279	24.9663	25.9662	25.0609
ddct	Blanks Control							BlanksKG00804/Df
	Biological Replicate #1			Biological Replicate #2				Biological Replicate #1			Biological Replicate #2
	#1	#2	#3	#1	#2	#3		#1	#2	#3	#1	#2	#3
Gapdh	0	0	0	0	0	0		0	0	0	0	0	0
Kl-5_early_normal_exons7-8	0	0	0	0	0	0		0.910618	0.964443	1.13359	1.54061	1.54065	1.39643
Kl-5_early_large_exons1-2	0	0	0	0	0	0		0.849693	0.952387	1.16428	1.26158	1.21486	1.22622
Kl-5_middle_normal_exons10-11	0	0	0	0	0	0		0.539581	0.504837	0.817036	0.877892	0.945408	0.97821
Kl-5_middle_large_exons12-13	0	0	0	0	0	0		1.10365	1.46937	1.43465	1.29091	1.37955	1.37636
Kl-5_late_normal_exons15-16	0	0	0	0	0	0		1.0507	1.13577	1.05965	1.39503	1.46587	1.11318
Kl-5_late_large_exon16-17	0	0	0	0	0	0		1.18707	1.21446	1.58384	1.67147	2.67121	1.59757
	Blanks Control							BlanksKG00804/Df
	Average of ddct values							Average of ddct values
	Bio Rep #1	Bio Rep #2	Avg All Reps	SD Bio Reps				Bio Rep #1	Bio Rep #2	Avg All Reps	SD Bio Reps	Used values in red for all stats
Gapdh	0	0	0	0				0	0	0	0
Kl-5_early_normal_exons7-8	0	0	0	0				1.00288	1.49256	1.24772	0.346256
Kl-5_early_large_exons1-2	0	0	0	0				0.988788	1.23422	1.1115	0.173547
Kl-5_middle_normal_exons10-11	0	0	0	0				0.620485	0.933837	0.777161	0.221573
Kl-5_middle_large_exons12-13	0	0	0	0				1.33589	1.34894	1.34241	0.0092296
Kl-5_late_normal_exons15-16	0	0	0	0				1.08204	1.32469	1.20337	0.17158
Kl-5_late_large_exon16-17	0	0	0	0				1.32846	1.98009	1.65427	0.460772
	Blanks Control							BlanksKG00804/Df
	Fold Change							Average
	Bio Rep #1	Bio Rep #2	Avg All Reps	SD Bio Reps				Bio Rep #1	Bio Rep #2	Avg All Reps	SD Bio Reps	Used values in blue for graphs
Gapdh	1	1	1	0				1	1	1	0
Kl-5_early_normal_exons7-8	1	1	1	0				0.499002	0.355381	0.427191	0.101555
Kl-5_early_large_exons1-2	1	1	1	0				0.503901	0.425072	0.464486	0.0557405
Kl-5_middle_normal_exons10-11	1	1	1	0				0.650452	0.523464	0.586958	0.089794
Kl-5_middle_large_exons12-13	1	1	1	0				0.396148	0.39258	0.394364	0.00252292
Kl-5_late_normal_exons15-16	1	1	1	0				0.47236	0.399235	0.435797	0.0517075
Kl-5_late_large_exon16-17	1	1	1	0				0.398194	0.253475	0.325834	0.102332
	Exact P-values
Kl-5_early_normal_exons7-8	2.44319e-05
Kl-5_early_large_exons1-2	0.000236891
Kl-5_middle_normal_exons10-11	0.000263301
Kl-5_middle_large_exons12-13	9.3102e-11
Kl-5_late_normal_exons15-16	1.70283e-05
Kl-5_late_large_exon16-17	0.000240334
