# Supplementary material for: Satellite DNA-containing gigantic introns in a unique gene expression program during Drosophila spermatogenesis
Source: PLoS Genet. 2019 May 9;15(5):e1008028. doi: 10.1371/journal.pgen.1008028 (PMC6508621; doi:10.1371/journal.pgen.1008028)
Supplement: S3 Dataset — (XLSX) [file pgen.1008028.s009.xlsx]

## Sheet: Sheet1
ct Values	Heph Control										Heph2/Df
	Biological Replicate #1			Biological Replicate #2			Biological Replicate #3				Biological Replicate #1			Biological Replicate #2			Biological Replicate #3
	#1	#2	#3	#1	#2	#3	#1	#2	#3		#1	#2	#3	#1	#2	#3	#1	#2	#3	<-- Technical Replicates
Gapdh	19.3113	20.0389	19.3983	21.1785	21.1442	21.1456	21.3945	21.3664	21.3079		19.3247	19.1562	19.2268	21.344	21.3655	21.3724	21.0493	20.9242	20.889	<-- Note that kl-3 and kl-5 primers sets were run at the same time, therefore the GAPDH values are the same for both
Kl-5_early_normal_exons7-8	20.4576	20.6039	20.4342	22.2137	22.1847	22.2168	22.195	22.3888	22.2401		20.9781	20.764	20.9054	22.6755	22.6859	22.7945	22.6235	22.4582	22.4009
Kl-5_early_large_exons1-2	20.686	20.4873	20.5052	22.179	22.2204	22.2204	22.296	22.119	22.1539		21.1651	21.2427	21.2448	22.8858	22.8848	22.9335	22.5784	22.6629	22.5239
Kl-5_middle_normal_exons10-11	21.6238	21.645	21.5327	23.2304	23.2654	23.2196	23.2444	23.164	23.3338		22.5839	22.5211	22.5974	24.2826	24.3642	24.0916	24.0562	24.0586	24.0867
Kl-5_middle_large_exons12-13	21.5578	21.616	21.4181	23.274	23.2465	23.25	23.203	23.1761	23.2845		22.4693	22.5048	22.493	24.5754	24.4335	24.4866	24.2532	24.1764	24.1743
Kl-5_late_normal_exons15-16	22.1146	21.9591	22.0175	24.4883	24.5656	24.6032	24.6268	24.3269	24.5169		23.2307	23.3117	23.3737	Undetermined	25.9606	25.6042	25.7578	25.8202	25.791
Kl-5_late_large_exon16-17	22.1931	22.2375	22.237	25.4073	25.6525	25.2019	25.454	25.6413	25.4795		23.7928	23.7422	23.4289	26.8437	26.8339	26.6961	26.2115	26.9036	26.8222
ddct	Heph Control										Heph2/Df
	Biological Replicate #1			Biological Replicate #2			Biological Replicate #3				Biological Replicate #1			Biological Replicate #2			Biological Replicate #3
	#1	#2	#3	#1	#2	#3	#1	#2	#3		#1	#2	#3	#1	#2	#3	#1	#2	#3
Gapdh	0	0	0	0	0	0	0	0	0		0	0	0	0	0	0	0	0	0
Kl-5_early_normal_exons7-8	0	0	0	0	0	0	0	0	0		0.507196	1.04275	0.642715	0.530987	0.298035	0.489998	0.539089	0.49341	0.44068
Kl-5_early_large_exons1-2	0	0	0	0	0	0	0	0	0		0.465693	1.63805	0.91114	0.640263	0.766703	0.715084	0.52866	0.662491	0.559996
Kl-5_middle_normal_exons10-11	0	0	0	0	0	0	0	0	0		0.946749	1.75878	1.23628	1.08863	1.20111	0.693338	0.955036	1.01315	1.12365
Kl-5_middle_large_exons12-13	0	0	0	0	0	0	0	0	0		0.898245	1.77144	1.24652	1.42297	1.25841	1.1376	1.10849	1.14982	1.18091
Kl-5_late_normal_exons15-16	0	0	0	0	0	0	0	0	0		1.10281	2.23527	1.5278		1.63466	1.02281	1.39879	1.47459	1.44438
Kl-5_late_large_exon16-17	0	0	0	0	0	0	0	0	0		1.58633	2.38737	1.36347	1.44015	1.19351	1.1521	4.1476	1.47103	1.87682
	Heph Control										Heph2/Df
	Average of ddct values										Average of ddct values
	Bio Rep #1	Bio Rep #2	Bio Rep #3	Avg All Reps	SD Bio Reps						Bio Rep #1	Bio Rep #2	Bio Rep #3	Avg All Reps	SD Bio Reps	Used values in red for all stats
Gapdh	0	0	0	0	0						0	0	0	0	0
Kl-5_early_normal_exons7-8	0	0	0	0	0						0.730888	0.439673	0.49106	0.553873	0.155437
Kl-5_early_large_exons1-2	0	0	0	0	0						1.00496	0.70735	0.583715	0.765342	0.216528
Kl-5_middle_normal_exons10-11	0	0	0	0	0						1.31394	0.994358	1.03061	1.11297	0.174985
Kl-5_middle_large_exons12-13	0	0	0	0	0						1.3054	1.27299	1.14641	1.2416	0.0840159
Kl-5_late_normal_exons15-16	0	0	0	0	0						1.62196	1.32874	1.43925	1.46332	0.148084
Kl-5_late_large_exon16-17	0	0	0	0	0						1.77906	1.26192	2.49848	1.84649	0.621034
	Heph Control										Heph2/Df
	Fold Change										Average
	Bio Rep #1	Bio Rep #2	Bio Rep #3	Avg All Reps	SD Bio Reps						Bio Rep #1	Bio Rep #2	Bio Rep #3	Avg All Reps	SD Bio Reps	Used values in blue for graphs
Gapdh	1	1	1	1	0						1	1	1	1	0
Kl-5_early_normal_exons7-8	1	1	1	1	0						0.602533	0.737302	0.711502	0.683779	0.0715338
Kl-5_early_large_exons1-2	1	1	1	1	0						0.498283	0.612444	0.667243	0.592657	0.0862004
Kl-5_middle_normal_exons10-11	1	1	1	1	0						0.402222	0.501959	0.489502	0.464561	0.0543455
Kl-5_middle_large_exons12-13	1	1	1	1	0						0.404609	0.4138	0.451749	0.423386	0.0249889
Kl-5_late_normal_exons15-16	1	1	1	1	0						0.324895	0.398117	0.368758	0.363923	0.0368499
Kl-5_late_large_exon16-17	1	1	1	1	0						0.291373	0.416989	0.176963	0.295109	0.120057
	Exact P-values
Kl-5_early_normal_exons7-8	0.00349991
Kl-5_early_large_exons1-2	0.0036057
Kl-5_middle_normal_exons10-11	0.000385912
Kl-5_middle_large_exons12-13	1.38363e-05
Kl-5_late_normal_exons15-16	6.83548e-05
Kl-5_late_large_exon16-17	0.00674535
