# Supplementary material for: Satellite DNA-containing gigantic introns in a unique gene expression program during Drosophila spermatogenesis
Source: PLoS Genet. 2019 May 9;15(5):e1008028. doi: 10.1371/journal.pgen.1008028 (PMC6508621; doi:10.1371/journal.pgen.1008028)
Supplement: S4 Dataset — (XLSX) [file pgen.1008028.s010.xlsx]

## Sheet: Sheet1
ct Values	Heph Control										Heph2/Df
	Biological Replicate #1			Biological Replicate #2			Biological Replicate #3				Biological Replicate #1			Biological Replicate #2			Biological Replicate #3
	#1	#2	#3	#1	#2	#3	#1	#2	#3		#1	#2	#3	#1	#2	#3	#1	#2	#3	<-- Technical Replicates
Gapdh	19.3113	20.0389	19.3983	21.1785	21.1442	21.1456	21.3945	21.3664	21.3079		19.3247	19.1562	19.2268	21.344	21.3655	21.3724	21.0493	20.9242	20.889	<-- Note that kl-3 and kl-5 primers sets were run at the same time, therefore the GAPDH values are the same for both
Kl-3_early_normal_exons2-3	18.3432	17.6284	17.6428	20.2621	20.1876	20.1902	20.1974	20.2698	20.2305		18.5635	18.4535	18.547	20.74	20.931	20.805	20.6349	20.5796	20.6387
Kl-3_early_large_exons1-2	18.892	Undetermined	18.9243	20.5708	20.5462	20.6743	20.7173	20.6629	20.7627		19.4114	22.6548	19.448	21.1253	21.1437	21.2189	20.8926	21.1099	21.0229
Kl-3_middle_normal_exons6-7	20.6068	20.2653	20.2757	21.8876	21.7809	21.7927	21.8295	21.8552	21.7955		21.6191	21.5867	21.4891	23.9255	23.2678	23.3957	23.4712	23.3047	22.9591
Kl-3_middle_large_exons5-6	21.9288	22.0164	21.9601	23.9641	23.73	23.5892	23.6583	23.5175	23.5599		23.8812	23.3678	23.4671	25.4077	25.5379	25.5438	25.1908	25.0942	25.2392
Kl-3_late_normal_exons14-15	19.705	19.428	19.4797	21.9455	21.905	21.8673	21.8039	21.7907	21.8873		21.586	21.1752	21.1772	23.8831	23.9936	24.0083	23.6983	23.7179	23.7262
Kl-3_late_large_exons15-16	20.1481	19.8448	17.1165	22.3102	22.3391	22.3633	22.4114	22.351	22.3726		21.661	21.5994	21.6746	24.4452	24.5224	24.5776	24.2403	24.2852	24.0798
ddct	Heph Control										Heph2/Df
	Biological Replicate #1			Biological Replicate #2			Biological Replicate #3				Biological Replicate #1			Biological Replicate #2			Biological Replicate #3
	#1	#2	#3	#1	#2	#3	#1	#2	#3		#1	#2	#3	#1	#2	#3	#1	#2	#3
Gapdh	0	0	0	0	0	0	0	0	0		0	0	0	0	0	0	0	0	0
Kl-3_early_normal_exons2-3	0	0	0	0	0	0	0	0	0		0.207008	1.70771	1.07573	0.59309	0.662117	0.510063	0.502054	0.611902	0.705109
Kl-3_early_large_exons1-2	0		0	0	0	0	0	0	0		0.506125		0.695257	0.458408	0.481668	0.391691	0.451048	0.783688	0.605194
Kl-3_middle_normal_exons6-7	0	0	0	0	0	0	0	0	0		0.999001	2.20398	1.38493	2.14652	1.41348	1.53573	1.71288	1.74374	1.42302
Kl-3_middle_large_exons5-6	0	0	0	0	0	0	0	0	0		1.9391	2.23409	1.67855	1.7998	2.02132	1.91939	1.35593	1.58419	1.90648
Kl-3_late_normal_exons14-15	0	0	0	0	0	0	0	0	0		1.86772	2.6298	1.86906	2.12977	2.20393	2.05647	1.88206	2.0329	2.11544
Kl-3_late_large_exons15-16	0	0	0	0	0	0	0	0	0		1.4996	2.63719	4.72961	2.0843	2.17228	2.14054	2.05941	2.16603	1.97303
	Heph Control										Heph2/Df
	Average of ddct values										Average of ddct values
	Bio Rep #1	Bio Rep #2	Bio Rep #3	Avg All Reps	SD Bio Reps						Bio Rep #1	Bio Rep #2	Bio Rep #3	Avg All Reps	SD Bio Reps	Used values in red for all stats
Gapdh	0	0	0	0	0						0	0	0	0	0
Kl-3_early_normal_exons2-3	0	0	0	0	0						0.996815	0.588423	0.606355	0.730531	0.230783
Kl-3_early_large_exons1-2	0	0	0	0	0						0.600691	0.443923	0.61331	0.552641	0.0943641
Kl-3_middle_normal_exons6-7	0	0	0	0	0						1.5293	1.69858	1.62655	1.61814	0.0849488
Kl-3_middle_large_exons5-6	0	0	0	0	0						1.95058	1.9135	1.61553	1.82654	0.183676
Kl-3_late_normal_exons14-15	0	0	0	0	0						2.12219	2.13005	2.01014	2.08746	0.0670805
Kl-3_late_large_exons15-16	0	0	0	0	0						2.95547	2.13237	2.06616	2.38467	0.495436
	Heph Control										Heph2/Df
	Fold Change										Average
	Bio Rep #1	Bio Rep #2	Bio Rep #3	Avg All Reps	SD Bio Reps						Bio Rep #1	Bio Rep #2	Bio Rep #3	Avg All Reps	SD Bio Reps	Used values in blue for graphs
Gapdh	1	1	1	1	0						1	1	1	1	0
Kl-3_early_normal_exons2-3	1	1	1	1	0						0.501105	0.665069	0.656854	0.607676	0.0923846
Kl-3_early_large_exons1-2	1	1	1	1	0						0.659438	0.735133	0.653695	0.682755	0.0454511
Kl-3_middle_normal_exons6-7	1	1	1	1	0						0.346445	0.30809	0.323862	0.326132	0.0192778
Kl-3_middle_large_exons5-6	1	1	1	1	0						0.258712	0.265447	0.326344	0.283501	0.037256
Kl-3_late_normal_exons14-15	1	1	1	1	0						0.229698	0.228449	0.24825	0.235466	0.011089
Kl-3_late_large_exons15-16	1	1	1	1	0						0.128919	0.228082	0.238795	0.198599	0.0605819
	Exact P-values
Kl-3_early_normal_exons2-3	0.00538896
Kl-3_early_large_exons1-2	0.000531785
Kl-3_middle_normal_exons6-7	5.03289e-06
Kl-3_middle_large_exons5-6	6.66658e-05
Kl-3_late_normal_exons14-15	7.0929e-07
Kl-3_late_large_exons15-16	0.00113136
